# Supplementary material for: Physical–Chemical and Microbiological Characterisation of Blueberry By-Products (Vaccinium myrtillus L.) as Potential Food Ingredients
Source: Foods. 2026 May 19;15(10):1800. doi: 10.3390/foods15101800 (PMC13206334; doi:10.3390/foods15101800)
Supplement: Supplementary file 1 [file foods-15-01800-s001.zip]

Archive with 1 entries (1 files):
- foods-4289351-supplementary.pdf
